# Supplementary material for: The Effects of Fibrotic Cell Type and Its Density on Atrial Fibrillation Dynamics: An In Silico Study
Source: Cells. 2021 Oct 15;10(10):2769. doi: 10.3390/cells10102769 (PMC8534881; doi:10.3390/cells10102769)
Supplement: Supplementary file 1 [file cells-10-02769-s001.zip]

Archive with 6 entries (5 files):
- cells-1381705-supplementary/Supplementary_files/
- cells-1381705-supplementary/Supplementary_files/VideoS1.mov
- cells-1381705-supplementary/Supplementary_files/VideoS2.mov
- cells-1381705-supplementary/Supplementary_files/VideoS3.mov
- cells-1381705-supplementary/Supplementary_files/VideoS4.mov
- cells-1381705-supplementary/Supplementary_files/VideoS5.mov
